# Supplementary material for: Identification of Elite Alleles and Candidate Genes for the Cotton Boll Opening Rate via a Genome-Wide Association Study
Source: Int J Mol Sci. 2025 Mar 17;26(6):2697. doi: 10.3390/ijms26062697 (PMC11943326; doi:10.3390/ijms26062697)
Supplement: Supplementary file 1 [file ijms-26-02697-s001.zip › Table S1.xlsx]

## Sheet: Table S1
Table S1 Variance analysis of BOR
Trait	Source	SS	MS	F-value	P-value	H² (%)
BOR	E	1.01655e+06	2437.77	248.69	＜0.0001	80.29
	G	343410	85852.5	8758.1	＜0.0001
	E×G	994350	596.13	60.81	＜0.0001
