# Supplementary material for: Identification of Elite Alleles and Candidate Genes for the Cotton Boll Opening Rate via a Genome-Wide Association Study
Source: Int J Mol Sci. 2025 Mar 17;26(6):2697. doi: 10.3390/ijms26062697 (PMC11943326; doi:10.3390/ijms26062697)
Supplement: Supplementary file 1 [file ijms-26-02697-s001.zip › Table S2.xlsx]

## Sheet: Table S2
Table S2 Genome-wide significant association SNP loci for BOR trait in 418 accessions using the LMM model
Code	SNP loci	Chromosome	Position	Major allele	Minor allele	-Log(p)	Environment
1	A04_11450017	A04	11450017	G	A	5.16104	KEL21
2	A04_11612848	A04	11612848	T	C	5.33234	KEL21
3	A04_11683915	A04	11683915	A	G	5.38251	KEL21
4	A04_56638484	A04	56638484	T	C	5.01374	KEL21
5	A04_77959459	A04	77959459	T	C	5.59733	SHZ21
6	A04_77963969	A04	77963969	G	A	5.10831	SHZ21
7	A04_77988904	A04	77988904	C	T	5.06248	SHZ21
8	A04_77989290	A04	77989290	G	C	5.04632	SHZ21
9	A04_77993382	A04	77993382	C	A	5.1012	SHZ21
10	A04_77995959	A04	77995959	G	A	5.27578	SHZ21
11	A06_116546130	A06	116546130	T	A	5.19867	DH20
12	A06_116546926	A06	116546926	T	C	5.59046	DH20
13	A06_116552379	A06	116552379	T	C	5.06749	DH20
14	A06_116557862	A06	116557862	T	G	5.00362	DH20
15	A06_116557864	A06	116557864	C	T	5.00362	DH20
16	A06_116559180	A06	116559180	A	C	5.16318	DH20
17	A06_116560766	A06	116560766	T	C	5.12818	DH20
18	A06_116563865	A06	116563865	A	C	5.40111	DH20
19	A06_116574836	A06	116574836	T	C	6.42891	DH20
20	A06_116624342	A06	116624342	C	T	5.16259	DH20
21	A06_116626812	A06	116626812	T	G	5.16488	DH20
22	A06_116627063	A06	116627063	A	G	5.60361	DH20
23	A06_116704402	A06	116704402	A	G	5.62331	DH20
24	A06_116710335	A06	116710335	A	C	5.49095	DH20
25	A07_21101283	A07	21101283	G	T	5.04589	KEL21
26	A07_26626124	A07	26626124	G	A	5.38643	KEL20
27	A07_26626144	A07	26626144	T	C	5.43819	KEL20
28	A09_1842269	A09	1842269	G	A	5.59016	SHZ21
29	A09_1882891	A09	1882891	G	A	5.31665	SHZ21
30	A09_1971289	A09	1971289	A	G	5.47149	SHZ21
31	A10_111110534	A10	111110534	T	C	5.21091	KEL20
32	A11_44468966	A11	44468966	C	T	5.55574	BLUP
33	D03_48947916	D03	48947916	T	C	5.13403	DH20
34	D03_48956051	D03	48956051	G	A	6.02774	DH20
35	D03_48956164	D03	48956164	G	A	5.06092	DH20
36	D03_48956449	D03	48956449	G	T	5.416	DH20
37	D03_48956458	D03	48956458	T	G	5.10399	DH20
38	D03_48956717	D03	48956717	G	C	5.30367	DH20
39	D03_48957523	D03	48957523	A	G	5.20754	DH20
40	D03_48957543	D03	48957543	A	G	5.40982	DH20
41	D03_48966490	D03	48966490	G	A	5.01531	DH20
42	D03_48968296	D03	48968296	G	T	5.33297	DH20
43	D03_48969434	D03	48969434	C	T	5.00052	DH20
44	D03_48969447	D03	48969447	G	A	5.00052	DH20
45	D03_48971923	D03	48971923	T	A	5.71374	DH20
46	D03_48971959	D03	48971959	G	C	5.3402	DH20
47	D03_48983410	D03	48983410	T	C	5.27435	DH20
48	D03_48984012	D03	48984012	A	G	5.12618	DH20
49	D03_48988909	D03	48988909	T	C	5.06477	DH20
50	D03_49017703	D03	49017703	A	C	5.12162	DH20
51	D03_49017705	D03	49017705	C	A	5.12162	DH20
52	D05_27050550	D05	27050550	T	A	5.13011	KEL20
53	D06_1889989	D06	1889989	T	C	5.26523	KEL20
54	D07_15488404	D07	15488404	A	G	5.21467	KEL21
55	D08_50405731	D08	50405731	T	C	5.10321	KEL21
56	D09_16596394	D09	16596394	C	T	6.02497	KEL20
57	D09_16596395	D09	16596395	T	G	6.04853	KEL20
58	D09_50485075	D09	50485075	G	A	5.2839	SHZ21
59	D09_51794211	D09	51794211	G	T	5.20024	BLUP
60	D09_51794614	D09	51794614	T	G	5.13215	SHZ21
61	D11_23701762	D11	23701762	C	T	5.21232	SHZ21
62	D11_23701859	D11	23701859	C	T	5.20029	SHZ21
63	D11_23702788	D11	23702788	C	A	5.43191	SHZ21
64	D11_23702788	D11	23702788	C	A	5.17297	BLUP
65	D11_23703392	D11	23703392	G	A	5.00527	SHZ21
66	D11_23704021	D11	23704021	T	C	5.21642	SHZ21
67	D11_23704072	D11	23704072	T	A	5.28399	SHZ21
68	D11_23704429	D11	23704429	A	T	5.08934	SHZ21
69	D11_23706204	D11	23706204	T	G	5.30892	SHZ21
70	D11_23706523	D11	23706523	G	C	5.30235	BLUP
71	D11_23708908	D11	23708908	A	G	5.09148	SHZ21
72	D11_23708963	D11	23708963	A	G	5.66126	SHZ21
73	D11_23709319	D11	23709319	C	G	5.44663	SHZ21
74	D11_23709351	D11	23709351	A	G	5.76206	SHZ21
75	D11_23709351	D11	23709351	A	G	5.0536	BLUP
76	D11_23710563	D11	23710563	C	A	5.89362	SHZ21
77	D11_23711159	D11	23711159	A	G	5.18662	SHZ21
78	D11_23711310	D11	23711310	T	G	5.94129	SHZ21
79	D11_23711310	D11	23711310	T	G	5.13576	BLUP
80	D11_23712563	D11	23712563	T	C	5.20625	SHZ21
81	D11_23714285	D11	23714285	G	C	5.09664	BLUP
82	D11_23719717	D11	23719717	C	T	5.30811	SHZ21
83	D11_23722624	D11	23722624	T	C	5.30211	SHZ21
84	D11_23722624	D11	23722624	T	C	5.2616	BLUP
85	D11_23722684	D11	23722684	A	T	5.05184	BLUP
86	D11_23723697	D11	23723697	A	G	5.57503	SHZ21
87	D11_23725712	D11	23725712	C	T	5.18121	SHZ21
88	D11_23725763	D11	23725763	A	G	5.54237	SHZ21
89	D11_23729762	D11	23729762	G	C	5.14106	SHZ21
90	D11_23729767	D11	23729767	T	A	5.03549	SHZ21
91	D11_23734142	D11	23734142	G	A	5.57864	SHZ21
92	D11_23734784	D11	23734784	T	C	5.10319	SHZ21
93	D11_23736236	D11	23736236	G	A	5.07086	SHZ21
94	D11_23736739	D11	23736739	C	T	5.02904	SHZ21
95	D11_23737038	D11	23737038	A	G	5.06917	SHZ21
96	D11_23740301	D11	23740301	T	C	5.27806	SHZ21
97	D11_23741773	D11	23741773	A	G	6.06442	SHZ21
98	D11_23741773	D11	23741773	A	G	5.38132	BLUP
99	D11_23750207	D11	23750207	A	G	5.15798	SHZ21
100	D11_23757433	D11	23757433	A	G	5.15687	SHZ21
101	D11_23757439	D11	23757439	C	T	5.13673	SHZ21
102	D11_23757856	D11	23757856	C	T	5.39522	SHZ21
103	D11_23757862	D11	23757862	G	T	5.47641	SHZ21
104	D11_23759087	D11	23759087	T	C	5.17076	SHZ21
105	D11_23761321	D11	23761321	A	G	5.65976	SHZ21
106	D11_23763645	D11	23763645	G	C	5.15082	SHZ21
107	D11_23769189	D11	23769189	T	C	5.83426	SHZ21
108	D11_23769189	D11	23769189	T	C	5.29642	BLUP
109	D11_23769683	D11	23769683	G	A	5.00993	BLUP
110	D11_23772166	D11	23772166	A	G	5.19457	SHZ21
111	D11_23772377	D11	23772377	G	C	5.44946	SHZ21
112	D11_23774096	D11	23774096	G	A	5.59513	SHZ21
113	D11_23777921	D11	23777921	A	G	5.61783	SHZ21
114	D11_23782248	D11	23782248	T	C	5.03904	SHZ21
115	D11_23783668	D11	23783668	C	T	5.43547	KEL20
116	D11_23787339	D11	23787339	G	T	5.02367	KEL20
117	D11_23790045	D11	23790045	T	A	5.31246	SHZ21
118	D11_23792578	D11	23792578	A	G	5.68397	SHZ21
119	D11_23792578	D11	23792578	A	G	5.09947	BLUP
120	D11_23813895	D11	23813895	A	G	5.1109	SHZ21
121	D11_23814876	D11	23814876	A	G	5.20731	SHZ21
122	D11_23815849	D11	23815849	C	T	5.09086	SHZ21
123	D11_23815870	D11	23815870	G	A	5.07103	SHZ21
124	D11_23825995	D11	23825995	T	C	5.42586	SHZ21
125	D11_23826158	D11	23826158	A	G	5.64411	SHZ21
126	D11_23826276	D11	23826276	T	C	5.09732	SHZ21
127	D11_23829563	D11	23829563	G	A	5.03181	KEL20
128	D11_23831929	D11	23831929	C	T	5.33334	KEL20
129	D11_23860616	D11	23860616	G	A	5.02268	KEL20
130	D11_23865595	D11	23865595	A	C	5.12865	KEL20
131	D11_23881506	D11	23881506	A	G	5.22978	KEL20
132	D11_23882287	D11	23882287	C	T	5.27813	KEL20
133	D11_23892045	D11	23892045	G	A	5.19414	KEL20
134	D11_23899116	D11	23899116	G	A	5.36605	KEL20
135	D11_23901181	D11	23901181	A	G	5.71089	KEL20
136	D11_23901397	D11	23901397	T	C	5.03107	KEL20
137	D11_23902341	D11	23902341	C	T	5.7351	KEL20
138	D11_23905001	D11	23905001	C	T	5.15268	KEL20
139	D11_23907340	D11	23907340	G	C	5.53018	KEL20
140	D11_23909101	D11	23909101	T	C	5.08702	KEL20
141	D11_23910346	D11	23910346	T	G	5.97763	KEL20
142	D11_23916551	D11	23916551	T	C	5.23018	KEL20
143	D11_23923318	D11	23923318	T	A	5.18404	KEL20
144	D11_23953102	D11	23953102	C	T	5.25293	BLUP
145	D11_23962039	D11	23962039	T	G	5.30717	KEL20
146	D11_23970380	D11	23970380	C	G	5.17489	KEL20
147	D11_23990352	D11	23990352	G	A	5.26087	KEL20
148	D11_24004651	D11	24004651	C	T	5.01215	KEL20
149	D11_24012276	D11	24012276	C	A	5.00024	KEL20
150	D11_24012440	D11	24012440	T	C	5.26312	KEL20
151	D11_24019948	D11	24019948	T	C	5.35668	KEL20
152	D11_24020372	D11	24020372	G	T	5.04838	KEL20
153	D11_24021524	D11	24021524	T	C	5.52074	KEL20
154	D11_24029625	D11	24029625	G	T	5.10244	KEL20
155	D11_24038124	D11	24038124	C	A	5.3154	KEL20
156	D11_24038372	D11	24038372	G	A	5.16847	KEL20
157	D11_24038394	D11	24038394	C	T	5.05493	KEL20
158	D11_24038403	D11	24038403	C	A	5.12216	KEL20
159	D11_24038447	D11	24038447	C	T	5.52762	KEL20
160	D11_24045096	D11	24045096	C	T	5.12931	KEL20
161	D11_24045166	D11	24045166	A	G	5.23117	KEL20
162	D11_24046280	D11	24046280	C	T	5.51301	KEL20
163	D11_24046361	D11	24046361	T	C	5.36661	KEL20
164	D11_24047565	D11	24047565	G	A	5.42352	KEL20
165	D11_24047649	D11	24047649	A	G	6.07317	KEL20
166	D11_24052262	D11	24052262	A	T	5.80753	KEL20
167	D11_68251188	D11	68251188	T	C	5.0039	SHZ20
168	D12_40931147	D12	40931147	T	C	5.28482	SHZ21
169	D12_60770367	D12	60770367	A	G	5.07937	SHZ20
