# Supplementary material for: Identification of Elite Alleles and Candidate Genes for the Cotton Boll Opening Rate via a Genome-Wide Association Study
Source: Int J Mol Sci. 2025 Mar 17;26(6):2697. doi: 10.3390/ijms26062697 (PMC11943326; doi:10.3390/ijms26062697)
Supplement: Supplementary file 1 [file ijms-26-02697-s001.zip › Table S3.xlsx]

## Sheet: Table S3
Table S3 Detail information of 418 upland cotton accessions
Code	Name	Origin
1	Meiduomao	Group-YRR
2	CC28	Group-USA
3	Fandimian	Group-YRR
4	Yumian1	Group-YRR
5	Wan3396	Group-YRR
6	Tangmian7401	Group-YRR
7	Jimian8	Group-YRR
8	Dazemian	Group-YRR
9	Lumian1	Group-YRR
10	Yun'an4	Group-YZRR
11	Xin547	Group-YRR
12	Daihongdai	Group-YZRR
13	Xiangxuan2	Group-YZRR
14	Dongting3	Group-YZRR
15	Nanguamian	Group-YZRR
16	Zaoyangbuluolei	Group-YZRR
17	Chuilingmian	Group-YZRR
18	Xuzhou1818	Group-YZRR
19	Humian204	Group-YZRR
20	70-1437	Group-YZRR
21	Cimian9	Group-YZRR
22	Pengze4	Group-YZRR
23	70-24	Group-YZRR
24	Shaoyangdatao	Group-YZRR
25	Yan64-1	Group-YRR
26	Zhong521	Group-YRR
27	Zhi6705	Group-YZRR
28	Xianmian858	Group-YRR
29	Esha28	Group-YZRR
30	Xuzhou514	Group-YZRR
31	Xuzhou142	Group-YZRR
32	Simian2	Group-YZRR
33	Xiaoxian133changrong	Group-YZRR
34	Shaandaixi	Group-YRR
35	Baoshandatao	Group-YZRR
36	Bao6716	Group-YRR
37	CRI12	Group-YRR
38	Wujiyizhihua	Group-YRR
39	Jimian12	Group-YRR
40	Emian12	Group-YZRR
41	Deltapine15×Yapengmian	Group-YZRR
42	CRI19	Group-YRR
43	Zhong85271	Group-YRR
44	Keyuan1	Group-YRR
45	Keyuan4	Group-YRR
46	Linqing201	Group-YRR
47	Wanzao686	Group-YRR
48	Wan231	Group-YRR
49	CRI23	Group-YRR
50	Nandanbadidahua	Group-YZRR
51	208H-1	Group-FSU
52	Sumian1	Group-YZRR
53	Jinyuan1081	Group-YRR
54	Banong212	Group-NIR
55	Tu71-113	Group-NIR
56	Bu3363	Group-USA
57	ZhongzhiBD13	Group-YRR
58	Linqing2350	Group-YRR
59	Huazhong106	Group-YZRR
60	CRI10	Group-YRR
61	Heishanmian1	Group-NSEMR
62	Jinmian2(LIAONING)	Group-NSEMR
63	Liao113	Group-YRR
64	Chirpan996	Bulgaria
65	Liaomian9	Group-NSEMR
66	CCRI16	Group-YRR
67	Yuzhishi84-1	Group-YRR
68	Liao7334-7728	Group-NSEMR
69	Ji91-28	Group-YRR
70	Shaan2754	Group-YRR
71	Shaan2812	Group-YRR
72	Damian20	Group-YZRR
73	Jihekangyan	Group-YRR
74	EQ872	Group-YRR
75	Yuzao275	Group-YRR
76	Yunzao219	Group-YRR
77	Yun93kang354	Group-YRR
78	Yun94H-32	Group-YRR
79	Liaojinmian3	Group-NSEMR
80	Kuche96515	Group-NIR
81	Kashi736	Group-NIR
82	KucheT94-4	Group-NIR
83	Han241	Group-YRR
84	Yumian19	Group-YRR
85	Kuitunxi353	Group-NIR
86	Han284	Group-YRR
87	Shuangjia321	Group-YRR
88	Xinluzao10	Group-NIR
89	Laoyangmian	Group-YRR
90	Lingbaomian	Group-YRR
91	Zhengzhou-385	Group-YRR
92	Luodiantiezi	Group-YZRR
93	Shalu1	Group-NIR
94	Qinli514	Group-YRR
95	YunK1505	Group-YRR
96	Ningmian18	Group-YZRR
97	Guidu'anxianbaizi	Group-YZRR
98	Guiluochengdamian	Group-YZRR
99	Dianlijiangxianmiaohua	Group-YZRR
100	Xinluzhong5	Group-NIR
101	Sukang310	Group-YZRR
102	Yumian18	Group-YRR
103	Guoxinmian3	Group-YRR
104	Jinmian38	Group-YRR
105	Zhongzhi86-6	Group-YRR
106	Hongshi5	Group-YZRR
107	Jianyang303	Group-YZRR
108	Nianmian9	Group-YZRR
109	Xinluzao36	Group-NIR
110	Bole34	Group-NIR
111	Shaan4080	Group-YRR
112	Ganmian12	Group-YZRR
113	Zhongyihong2	Group-YRR
114	Suyuan04-3	Group-YZRR
115	Suyuan04-129	Group-YZRR
116	J02508	Group-YZRR
117	ZhongR1052	Group-YRR
118	ZhongR2058	Group-YRR
119	Liao4853	Group-NSEMR
120	Lu890	Group-YRR
121	Liao2277	Group-NSEMR
122	Taiyuan4	Group-YRR
123	CRI49	Group-YRR
124	Henan79	Group-YRR
125	Jiumian2	Group-NIR
126	Jinmian36	Group-YRR
127	Zhong2201	Group-YRR
128	Xinluzao21	Group-NIR
129	Xinluzao28	Group-NIR
130	Jin7	Group-YRR
131	Xinluzhong34	Group-NIR
132	Yishuhong	Group-YRR
133	73-782	Group-YZRR
134	Jinzhoutuihuamian	Group-YZRR
135	Shaan689	Group-YRR
136	Heda65-125	Group-YRR
137	Shaan954	Group-YRR
138	Rendong67-86	Group-YZRR
139	Jiangsumian1	Group-YZRR
140	Shaansanyuan78-782	Group-YRR
141	Pingtanglaoyanghua	Group-YZRR
142	73-184	Group-YRR
143	Beijing432	Group-YRR
144	Beichugongshemian	Group-YRR
145	Kang5	Group-YRR
146	XingtaiW-2	Group-YRR
147	Ganzao032	Group-YZRR
148	Zhong5765	Group-YRR
149	Zhong6331	Group-YRR
150	Jinong355	Group-YRR
151	Chuan169-6	Group-YZRR
152	E82-6078	Group-YZRR
153	Junmian1	Group-NIR
154	Shanghai368	Group-YZRR
155	Dai4554	Group-YZRR
156	Hunanmayangyangmianhua	Group-YZRR
157	Bamanaliangdamian	Group-YZRR
158	Chuan206	Group-YZRR
159	Nandanlihudamian	Group-YZRR
160	Suyuan7252	Group-YZRR
161	Huazhongyuan91-230	Group-YZRR
162	E901	Group-YZRR
163	Sanhu84-1	Group-YZRR
164	Chuan3593	Group-YZRR
165	Emian19	Group-YZRR
166	E4396	Group-YZRR
167	Liao7003	Group-NSEMR
168	Jin417	Group-NSEMR
169	Nantong87-598	Group-YZRR
170	Tu83-161*	Group-NIR
171	ZhonghuzhiPI3910a	Group-YZRR
172	Emian21	Group-YZRR
173	Xiao2168	Group-YZRR
174	CRI30	Group-YRR
175	JCG82	Group-YZRR
176	Shihezi913	Group-NIR
177	Zhong203016	Group-YRR
178	Xinyan96-48	Group-YRR
179	Keyi7	Group-NIR
180	Xinluzhong8	Group-NIR
181	Hongjijiaoyebairong	Group-NIR
182	Shiyuan345	Group-NIR
183	Bamian1	Group-YZRR
184	Dongting1	Group-YZRR
185	VI3221	Group-YZRR
186	Liaoyanglvrongmian	Group-NSEMR
187	Siyang630	Group-YZRR
188	70xuanxi733	Group-YRR
189	Jing55173	Group-YZRR
190	Luyuan343	Group-YRR
191	Suyuan04-162	Group-YZRR
192	CRI50	Group-YRR
193	Xinluzao31	Group-NIR
194	Zhongyuan0114	Group-YRR
195	ZhonghuzhiPI9321	Group-YZRR
196	Henandalingdasimian	Group-YRR
197	Huixianyiwohou	Group-YRR
198	Dataomian	Group-YZRR
199	Yun1812	Group-YRR
200	Xuzhou6	Group-YZRR
201	Deltapine-duanguozhi	Group-USA
202	Xinluzao7	Group-NIR
203	Yibabian	Group-YRR
204	Lumian2	Group-YRR
205	CRI17	Group-YRR
206	Lu1138	Group-YRR
207	Zhongzhi86-1	Group-YRR
208	Ekangmian8	Group-YZRR
209	Shaan416	Group-YRR
210	Lumian6	Group-YRR
211	CCRI35	Group-YRR
212	Xinmian33B	Group-USA
213	Simian3	Group-YZRR
214	Sumian9108	Group-YZRR
215	CRI41	Group-YRR
216	Si168	Group-YZRR
217	Linqing2352	Group-YRR
218	Zhong206	Group-YRR
219	Nongguang1	Group-NSEMR
220	Tukumanludimian	Uganda
221	Jiumian8	Group-NIR
222	Jinmian46	Group-YRR
223	Sulianmian78	Group-FSU
224	BJA592	Uganda
225	MAR-7A-3	Group-USA
226	Express	Group-USA
227	King	Group-USA
228	B-35	Group-USA
229	C1835	Sudan
230	Bao2367	Bulgaria
231	Wufen1	Group-YZRR
232	Nongdamian8	Group-YRR
233	Jinmian49	Group-YRR
234	E-40	Sudan
235	GP203	Group-USA
236	Sulianmian156	Group-FSU
237	Dezhou973	Group-USA
238	AusV2/757	Australia
239	F281	France
240	Luxu1	Group-YRR
241	CRI60	Group-YRR
242	Miscot7803-52	Group-USA
243	Jifeng908	Group-YRR
244	Lumianyan28	Group-YRR
245	GP135	Group-USA
246	E0908	Group-YZRR
247	Arkansas971	Group-USA
248	Zongxu1	Group-YRR
249	Jinmian34	Group-YRR
250	Deltapine16	Group-USA
251	AusSiV2	Australia
252	Delcot277-5	Group-USA
253	Zong2-63	Group-YRR
254	C6524	Group-FSU
255	GZNn	Group-USA
256	Xiangmian13	Group-YZRR
257	Acala1517-70	Group-USA
258	AC321	Group-FSU
259	V1	Group-USA
260	BP52	Uganda
261	Chaojijiaodezimian	Group-USA
262	Xiangmian18	Group-YZRR
263	PD2165	Group-USA
264	Shikang39	Group-YRR
265	XixuH10	Group-YRR
266	Yinmian1	Group-YRR
267	Suyou6036	Group-YZRR
268	Huabanye	Group-YRR
269	Nongdamian7	Group-YRR
270	Bole07-11	Group-NIR
271	CRI81	Group-YRR
272	DES926	Group-USA
273	PD3246	Group-USA
274	N74-250	Australia
275	M-8124-1159	Group-USA
276	ZhongRI015	Group-YRR
277	PD6186	Group-USA
278	M28114-313	Group-USA
279	93Guowaiyin-14	Group-FSU
280	HF5RUP	Group-USA
281	С3210	Group-FSU
282	Colombia	Group-USA
283	Delfos2404	Group-USA
284	Pilose-3	Group-FSU
285	Qik*	Group-USA
286	Liaowu1201	Group-NSEMR
287	CF-43/2	Turkey
288	Buhala6	Group-FSU
289	Chaojijiao	Group-YZRR
290	M-8114-0224	Group-USA
291	Z37less	Group-USA
292	Babshaw1	Group-USA
293	SuBR6202Bt	Group-YZRR
294	PD97072	Group-USA
295	149Х	Group-FSU
296	Delfos9169A	Group-USA
297	Desmotada	Spain
298	Jinnongdayuan3-1	Group-YRR
299	Sulianmian35	Group-FSU
300	93guowaiyin-17	Group-FSU
301	M87-2	Group-USA
302	St213RNR	Group-USA
303	Qunkemian	Group-YZRR
304	L-5F45	Group-USA
305	MSCO-8	Group-USA
306	Anjiyan-60	Group-FSU
307	DP90	Group-USA
308	misikete8711ne	Group-USA
309	EmpireStrN2-4	Group-USA
310	V83-013	Group-USA
311	Cestam86-1	Mexico
312	PD0113	Group-USA
313	Sulianmian118	Group-FSU
314	Zhongzhimian2	Group-YRR
315	Rowden	Group-USA
316	Feiergan175	Group-FSU
317	93guowaiyin-4	Group-FSU
318	Baxi006	Brazil
319	Zhongwu372	Group-YRR
320	Cook1627	Group-USA
321	Greenlint	Group-FSU
322	Xinluzhong35	Group-NIR
323	Nonglin1	Japan
324	Ning523	Group-YZRR
325	Local Cotton-1	Group-FSU
326	Sulianmian12	Group-FSU
327	Liaoyangduomaomian	Group-NSEMR
328	Caike510	Group-USA
329	Jijiaohongyemian	Group-YZRR
330	Li771-436	Group-YZRR
331	41B006	Group-FSU
332	DengenHS120	Group-USA
333	Sulian8909	Group-FSU
334	Baimian1	Group-YRR
335	TYJ-98-35	Group-FSU
336	GP81	Group-USA
337	Deltapine15	Group-USA
338	Lambright GL-N	Group-USA
339	108F	Group-FSU
340	Bomian3	Group-YZRR
341	Stoneville453	Group-USA
342	gL2gl3	Group-USA
343	Ziheludimian	Group-YRR
344	FH682	Group-FSU
345	N73DeltapineNGF	Australia
346	Local cotton-2	Group-FSU
347	Zhong21371	Group-YRR
348	Ji169	Group-YRR
349	Ari1327	Group-YRR
350	Ari971	Group-USA
351	A41772Bt	Group-YRR
352	SGK9708	Group-YRR
353	Dalingmian69	Group-YZRR
354	Liaoyangduomao	Group-NSEMR
355	Zhong Arc73	Group-YRR
356	R01sandu85	Group-YRR
357	SA1064B1	Group-USA
358	K8J508	Group-YRR
359	ZhongR773-310	Group-YRR
360	ZhongR773-314	Group-YRR
361	Zhong1138E24	Group-YRR
362	R8166S91	Group-YRR
363	CRI43	Group-YRR
364	Suyou6108	Group-YZRR
365	Wangjiangchangrongmian	Group-YZRR
366	Yuan247-31	Group-YRR
367	Ari3696	Group-YRR
368	Suyou6003	Group-YZRR
369	Qinyuan93089	Group-YRR
370	A971Bt	Group-YRR
371	RTbaixu	Group-USA
372	Suyuan7235	Group-YZRR
373	Wusanchangrong	Group-YZRR
374	RTN78	Group-YRR
375	Ari3697	Group-YRR
376	Zhong1421	Group-YRR
377	4133Bt	Group-YRR
378	Zhong1441	Group-YRR
379	Zong1-61	Group-YRR
380	Zong128	Group-YRR
381	CRI82	Group-YRR
382	ZhongS9B11	Group-YRR
383	ZhongS9B12	Group-YRR
384	Jimian668	Group-YRR
385	Xinluzao3	Group-NIR
386	LanghuangF10(bai xu)	Group-YRR
387	Sumian12	Group-YZRR
388	Uganda3	Uganda
389	Changkangmian	Group-YZRR
390	86-1(72-100)	Group-YRR
391	Zhongwu378	Group-YRR
392	Xuzhou553	Group-YZRR
393	Eguangmian	Group-USA
394	Jimian11	Group-YRR
395	TM-1	Group-USA
396	Shuangtaomian	Group-YRR
397	YahuangLi	Group-YRR
398	Yumian1	Group-YZRR
399	LanghuangF10(zong xu)	Group-YRR
400	Jimian 20	Group-YRR
401	J02-247	Group-YZRR
402	CZA(70)33	Australia
403	Handan333	Group-YRR
404	Jinmian33	Group-YRR
405	CRI36	Group-YRR
406	Yumian8	Group-YRR
407	Yumian21	Group-YRR
408	Jinmian20	Group-YRR
409	Ganmian11	Group-YZRR
410	Sumian22	Group-YZRR
411	Sumian9	Group-YZRR
412	Yinshan6	Group-YRR
413	Luyanmian16	Group-YRR
414	Jinmian25	Group-YRR
415	Ekangmian10	Group-YZRR
416	Zhong078	Group-YRR
417	Jimian17	Group-YRR
418	Emian20	Group-YZRR
